# Supplementary material for: Structure-Dependent Toxicokinetics of Selected Pyrrolizidine Alkaloids In Vitro
Source: Int J Mol Sci. 2022 Aug 16;23(16):9214. doi: 10.3390/ijms23169214 (PMC9408898; doi:10.3390/ijms23169214)
Supplement: Supplementary file 1 [file ijms-23-09214-s001.zip]

Archive with 1 entries (1 files):
- ijms-1825124-supplementary.pdf
